# Supplementary material for: Dynamic Responses of Antioxidant and Glyoxalase Systems to Seed Aging Based on Full-Length Transcriptome in Oat (Avena sativa L.)
Source: Antioxidants (Basel). 2022 Feb 16;11(2):395. doi: 10.3390/antiox11020395 (PMC8869221; doi:10.3390/antiox11020395)
Supplement: Supplementary file 1 [file antioxidants-11-00395-s001.zip]

Archive with 1 entries (1 files):
- antioxidants-1594399-SI.pdf
